# Supplementary material for: Psychotropic medication non-adherence and its associated factors among patients with major psychiatric disorders: a systematic review and meta-analysis
Source: Syst Rev. 2020 Jan 16;9:17. doi: 10.1186/s13643-020-1274-3 (PMC6966860; doi:10.1186/s13643-020-1274-3)
Supplement: Supplementary file 4 — Additional file 4. Data extraction on Excel sheet [file 13643_2020_1274_MOESM4_ESM.xlsx]

## Sheet: adhered vs non-adhered preva
author, year		non-adhered	sample size
kenfe et al., 2013	Africa	174	422	0.412322
Alene et al., 2012	Africa	161	336	0.479167
Ibrahim et al, 2015a	Africa	206	370	0.556757
Hibdye et al., 2015	Africa	210	410	0.512195
Eticha et al.,2015	Africa	104	393	0.264631
Annee et al.,2001	North America	38	134	0.283582
Hill et al., 2010	Europe	41	171	0.239766
Moritz et al., 2012	Europe	72	113	0.637168
Mert et al.,2015	Europe	99	203	0.487685
Hillary et al., 2014	Africa	111	200	0.555
Ibrahim et al., 2015b	Africa	194	358	0.541899
Dibonaventura et al., 2012	North America	504	876	0.575342
Gurmu et al., 2014	Africa	105	209	0.502392
Sire, et al., 2001	North America	17	92	0.184783
Sajatovic, et al, 2007	North America	20488	44637	0.458991
John et al., 2007	North America	361	469	0.769723
Sajatovic, 2006	North America	12980	26986	0.48099
Sava, 2011	Europe	39	147	0.265306
Charlote et al., 2008	Europe	633	1031	0.613967
Adeponle et al, 2009	Africa	40	81	0.493827
Oliver. et al, 2008	Europe	441	500	0.882
Tara et al, 2007	North America	22	80	0.275
Banerjee. et al.2012	Asia	160	239	0.669456
Oliver et al, 2011	Europe	72	212	0.339623
Dave et al., 2012	Europe	11149	13927	0.800531
Mahaye et al., 2012	Africa	35	95	0.368421
Sundell et al., 2011	Europe	1706	6536	0.261016
Akincigil, 2007	Asia	2113	4312	0.490028
Prukkanone et al., 2010	Asia	815	1058	0.770321
Shigemur, 2010	Asia	381	1151	0.331017
Bambauer,2006	North America	9846	13128	0.75
Demyttenaere et al, 2008.	Europe	29	85	0.341176
Mascha et al., 2008	North America	91	131	0.694656
Baldessarini et al., 2008	North America	145	429	0.337995
Nega et al., 2016	Africa	375	613	0.611746
		63957	120134

## Sheet: subgroup 
schinzopherenia==9						major depressive=16	setting					Bipolar=10
author, year	setting	Non-Adherence	sample size			author, year		Non-adherenceA	sample size			author, year	setting	Non-adherence	sample size
Mert et al., 2015	Europe	35	59			Mert et al., 2015	Europe	12	39			Mert et al., 2015	Europe	45	68
Ibrahim et al., 2015b	AFrica	113	358			Nega et al., 2016	Africa	83	132			Ibrahim et al., 2015b	Africa	81	358
Gurmu et al., 2014	Africa	28	37			Sundell et al., 2011	Europe	1706	6536			Gurmu et al., 2014	Africa	3	8
Nega et al., 2016	Africa	259	425			Akincigil et al., 2007	Asia	2113	4312			Nega et al., 2016	Africa	33	56
Adeponle et al., 2009	Africa	40	81			Prukkanone et al., 2010	Asia	815	1058			Baldessarini et al., 2008	North America	145	429
Ibrahim et al., 2015	Africa	194	358			Shigemur, 2010	Asia	381	1151			Sire, 2001	North America	17	92
Dibonaventura et al., 2012	North America	504	876			Bambauer et al., 2006	North America	9846	13128			Sajatovic, 2007	North America	20488	44637
Moritz et al., 2012	Europe	72	113			Tara, 2007	North America	22	80			John, 2007	North America	361	469
Alene et al., 2012	Africa	161	336			Banerjee, 2012	Asia	160	239			Sajatovic, 2006	North America	12988	26986
						Oliver, 2011	Europe	72	212			Sava, 2011	Europe	39	147
		1406	2643			Dave, 2012	Europe	11149	13927
						Charlote, 2008	Europe	633	1031					34200	73250
						Annee et al., 2001	North America	38	134
						Demyttenaere et al., 2008.	Europe	29	85
						Mascha et al., 2008	North America	91	131
						Gurmu et al., 2014	Africa	25	60
								27175	42255
